# Supplementary material for: Cloning and Characterization of TaTGW-7A Gene Associated with Grain Weight in Wheat via SLAF-seq-BSA
Source: Front Plant Sci. 2016 Dec 20;7:1902. doi: 10.3389/fpls.2016.01902 (PMC5167734; doi:10.3389/fpls.2016.01902)
Supplement: TABLE S5 — All polymorphic SLAF with detal_index. [file Data_Sheet_2.zip]

Archive with 3 entries (3 files):
- Table 5.XLSX
- Table 7.XLSX
- Table 9.XLSX
