# Supplementary material for: Cloning and Characterization of TaTGW-7A Gene Associated with Grain Weight in Wheat via SLAF-seq-BSA
Source: Front Plant Sci. 2016 Dec 20;7:1902. doi: 10.3389/fpls.2016.01902 (PMC5167734; doi:10.3389/fpls.2016.01902)
Supplement: TABLE S5 — All polymorphic SLAF with detal_index. [file Data_Sheet_2.zip › Table 5.XLSX]

## Sheet: all_detal_index
#SLAF MarkerID	detal_index_P
Marker100029	0.8286
Marker10003	0.0911
Marker100054	0.2105
Marker100178	0.7297
Marker100190	0.5
Marker100246	0.7872
Marker100267	1
Marker100288	1
Marker100340	0.6667
Marker100359	0.8611
Marker100364	0.5
Marker100435	0.76
Marker100444	-0.2983
Marker100493	0.1667
Marker100520	0.2953
Marker100526	0.4848
Marker100551	1
Marker100563	0.775
Marker100590	0.7273
Marker100598	0.45
Marker100611	0.4
Marker100622	1
Marker100628	0.5714
Marker100681	0.4094
Marker100710	0.2307
Marker100753	0.4211
Marker100755	0.697
Marker100793	-0.0833
Marker100798	0.7083
Marker100860	-0.2667
Marker100867	0.2381
Marker10092	0.4917
Marker100921	1
Marker100942	0.7
Marker100970	-0.0031
Marker100985	0.124
Marker101015	0.6154
Marker101023	0.32
Marker101127	0.4
Marker101168	0.5366
Marker101181	1
Marker101199	-0.1192
Marker101201	0.0844
Marker101217	0.2051
Marker101235	0.1985
Marker10125	0.3468
Marker101261	-0.4062
Marker101319	0.9474
Marker101331	0.475
Marker101340	-0.6724
Marker101353	0.5455
Marker101371	-0.0632
Marker101386	1
Marker101433	1
Marker101656	0.15
Marker101666	0.8889
Marker101691	1
Marker101697	-0.9412
Marker101719	0.375
Marker10177	1
Marker101776	-0.0714
Marker101795	0.6774
Marker101818	-0.2881
Marker101828	0.6957
Marker101836	0.0987
Marker101871	0.4828
Marker101972	0.5455
Marker101974	0.125
Marker102005	0.4423
Marker102006	0.5256
Marker102018	1
Marker102036	0.8947
Marker102039	0.5
Marker102071	0.3448
Marker102085	0.72
Marker102108	0.7895
Marker102129	0.64
Marker10215	0.6857
Marker102155	0.2381
Marker102156	0.8571
Marker102159	0.15
Marker102166	-1
Marker102216	1
Marker102228	0.2632
Marker102233	0.2785
Marker102237	1
Marker102256	0.8
Marker102267	0.4545
Marker102270	1
Marker102288	0.9811
Marker102297	0.5769
Marker102327	1
Marker102391	-0.5652
Marker102440	0.0588
Marker10247	0.6721
Marker102522	0.3191
Marker102550	1
Marker102558	-0.6875
Marker102564	-0.1622
Marker102618	0.6429
Marker102621	0.1363
Marker102647	-0.1125
Marker102669	1
Marker102676	0.625
Marker102699	-0.4789
Marker102714	-0.091
Marker102716	0.6842
Marker102744	0.6429
Marker102750	-0.4545
Marker102768	-0.3063
Marker102806	0.2727
Marker102841	0.25
Marker102871	0.6111
Marker102909	0.5556
Marker102946	0.6733
Marker102947	0.5517
Marker102971	0.7368
Marker102994	0.4171
Marker10300	-0.1138
Marker103033	0.475
Marker103066	1
Marker103068	1
Marker103071	1
Marker103088	0.6111
Marker103110	-0.158
Marker103147	0.4138
Marker103152	0.5405
Marker103162	-0.3947
Marker103195	0.4706
Marker103314	0.5862
Marker103364	0.6111
Marker103400	0.4048
Marker103406	0.5909
Marker103419	0.2945
Marker103437	0.4722
Marker103448	0.95
Marker103507	0.4722
Marker103514	0.0388
Marker103522	0.4359
Marker103545	1
Marker103597	1
Marker103647	0.9167
Marker103677	0.3077
Marker103700	0.8611
Marker103707	0.125
Marker103772	0.5
Marker103829	0.85
Marker103848	-0.4301
Marker103866	1
Marker103881	0.5475
Marker103909	-0.3871
Marker103978	0.7778
Marker103991	-0.2439
Marker104014	0.7857
Marker104025	0.2759
Marker104032	0.9444
Marker104049	0.8824
Marker104053	0.2222
Marker104063	1
Marker104097	0.3849
Marker104120	0.9615
Marker104127	-0.1632
Marker104212	0.6957
Marker104253	0.871
Marker104299	1
Marker104412	0.4186
Marker104413	1
Marker104425	-0.3317
Marker104434	0.4301
Marker104499	0.6667
Marker104503	-0.1034
Marker104512	0.2
Marker104550	-1
Marker104551	0.4805
Marker104571	0.4
Marker104590	0.8
Marker10462	0.2218
Marker104651	0.3384
Marker104677	1
Marker104703	0.5
Marker104715	0.3913
Marker104857	0.8235
Marker104884	0.0769
Marker104907	1
Marker104958	0.3673
Marker104976	-0.6755
Marker105015	1
Marker10505	1
Marker105074	1
Marker105120	0.1429
Marker105156	0.7273
Marker105172	0.8043
Marker10519	0.0032
Marker105236	0.4134
Marker105238	0.6154
Marker105245	0.4211
Marker10526	0.2245
Marker105274	0.3966
Marker105291	0.619
Marker105301	0.375
Marker105391	0.5
Marker105521	1
Marker105523	-0.5
Marker105584	0.625
Marker105589	0.551
Marker105633	-0.6765
Marker105637	0.5556
Marker105671	0.3595
Marker105739	0.3864
Marker105747	1
Marker105771	0.3333
Marker10586	-0.1125
Marker105892	1
Marker105922	1
Marker105939	-0.725
Marker105947	1
Marker106009	0.0357
Marker106018	0.5263
Marker106019	0.45
Marker106025	0.9
Marker106070	0.6923
Marker106097	-0.0862
Marker106117	-0.1765
Marker106120	0.1024
Marker106148	0.5758
Marker106280	1
Marker106289	1
Marker106298	0.8
Marker106329	0.5
Marker106410	0.3913
Marker106423	0.5857
Marker106482	0.2155
Marker106521	0.7419
Marker106530	0.8846
Marker106566	0.6774
Marker106570	-1
Marker106598	1
Marker106622	0.5556
Marker106663	0.6071
Marker106666	0.475
Marker106685	-0.0793
Marker106688	0.7917
Marker106697	1
Marker106704	0.9444
Marker106717	0.3137
Marker106738	0.125
Marker106777	0.24
Marker106793	-0.1111
Marker106923	0.6364
Marker106929	0.12
Marker106952	0.0484
Marker106984	0.6714
Marker107066	0.4783
Marker107074	0.6744
Marker107076	1
Marker107160	0.6
Marker107221	0.3704
Marker107231	-0.0493
Marker107239	1
Marker107242	-0.0455
Marker107322	0.9048
Marker107347	1
Marker107397	0.3333
Marker107442	0.6154
Marker107471	0.52
Marker107602	0.3429
Marker107640	0.4559
Marker107645	-0.5318
Marker107658	-0.4688
Marker107681	0.4138
Marker107707	0.5
Marker107719	1
Marker107752	0.8333
Marker107757	0.2452
Marker107788	-0.5
Marker107792	0.7143
Marker107827	1
Marker107930	0.212
Marker107936	0.3235
Marker108002	-0.2787
Marker108005	0.6333
Marker108023	0.7727
Marker108035	-0.6667
Marker108046	0.8095
Marker108101	-0.9091
Marker108130	0.5405
Marker108141	0.6667
Marker108172	0.5714
Marker108252	-0.85
Marker108275	0.6364
Marker108291	-0.0114
Marker108338	0.1191
Marker108384	0.5862
Marker108401	0.381
Marker108425	0.3421
Marker10844	0.7083
Marker108542	-0.2669
Marker108550	0.4545
Marker108552	0.2051
Marker108553	0.4667
Marker108570	0.5
Marker108584	0.2707
Marker108590	0.5714
Marker108602	0.4889
Marker108604	0.3986
Marker108605	0.5556
Marker10862	0.81
Marker108657	0.0652
Marker108689	-0.3409
Marker108698	0.9167
Marker108701	0.0901
Marker108724	0.5789
Marker108734	0.4884
Marker108754	0.6316
Marker108823	-0.0584
Marker108852	1
Marker108860	0.0174
Marker108865	1
Marker108885	-1
Marker108888	0.2
Marker108902	0.1667
Marker108919	0.9756
Marker108969	0.6643
Marker108978	0.4497
Marker108991	0.6852
Marker109002	0.5556
Marker109012	0.4157
Marker109022	0.3725
Marker109034	1
Marker109046	0.3889
Marker109110	0.9412
Marker109111	0.555
Marker109149	0.4545
Marker109247	0.1429
Marker109252	0.9459
Marker109263	-0.0555
Marker109341	0.0312
Marker109350	1
Marker109351	-0.8505
Marker109441	-0.2143
Marker109490	0.0645
Marker109529	0.2174
Marker109537	0.2692
Marker109554	0.4688
Marker109654	-0.2457
Marker109680	0.1764
Marker109712	0.4286
Marker109716	0.7368
Marker109748	0.48
Marker109816	0.9091
Marker109825	0.7971
Marker109830	-0.4103
Marker109864	0.9143
Marker109866	0.6538
Marker109876	-0.7009
Marker109964	0.2727
Marker109965	0.7586
Marker109981	0.7407
Marker109999	0.4634
Marker110011	0.6842
Marker110014	0.8542
Marker110022	0.7091
Marker11005	-0.0071
Marker110069	0.4528
Marker110077	0.0625
Marker110091	0.814
Marker110105	0.6552
Marker110116	0.125
Marker110130	0.051
Marker11013	0.4539
Marker110164	0.4444
Marker110194	1
Marker110362	0.5278
Marker110363	0.5
Marker110369	0.2381
Marker110411	0.7222
Marker110442	0.6667
Marker110447	0
Marker110451	0.9861
Marker110481	1
Marker110507	-0.2727
Marker110521	0.56
Marker110526	0.9583
Marker110531	0.1389
Marker110558	0.2632
Marker110610	1
Marker110612	-0.4752
Marker110622	0.3529
Marker110651	0.5349
Marker110657	0.7429
Marker110658	0.9333
Marker110683	0.5357
Marker110700	1
Marker110717	0.4516
Marker110753	0.6471
Marker110756	0.907
Marker11076	0.3029
Marker110826	1
Marker110827	0.5
Marker110830	1
Marker110858	0.697
Marker110900	1
Marker110907	0.75
Marker111022	0.4545
Marker111028	0.6
Marker111049	0.1765
Marker111055	1
Marker111108	1
Marker111124	0.35
Marker111151	-0.375
Marker111263	-1
Marker111279	0.6607
Marker111282	-0.2015
Marker111326	0.5
Marker111352	0.7
Marker111371	0.9167
Marker111402	-0.0174
Marker111410	0.6667
Marker111418	0.6087
Marker111448	0.8462
Marker111464	1
Marker111492	0.4828
Marker111499	0.6579
Marker111524	0.283
Marker111525	0.6061
Marker111562	-0.0255
Marker111571	0.6744
Marker111588	-0.375
Marker111590	0.7
Marker111599	0.5212
Marker111611	-0.243
Marker111675	0.4286
Marker111691	0.2857
Marker111702	0.157
Marker111758	1
Marker111764	-0.6143
Marker111790	1
Marker111846	0.68
Marker111849	0.5455
Marker111851	-0.243
Marker111856	0.26
Marker111875	0.4212
Marker111885	-0.1818
Marker111888	0.0526
Marker111957	1
Marker111989	0.1613
Marker112033	0.5517
Marker112070	0.5
Marker112098	0.2903
Marker112151	0.0667
Marker112169	0.3571
Marker112201	0.3571
Marker112217	0.8933
Marker112271	-0.4412
Marker112272	0.1
Marker112301	1
Marker112353	-1
Marker112383	0.7069
Marker112407	0.45
Marker112422	0.1818
Marker112434	1
Marker112452	0.4552
Marker112541	-0.6809
Marker112590	0.2833
Marker112602	0.6897
Marker112608	0.3077
Marker112613	1
Marker112676	0.2537
Marker112709	0.5
Marker112723	-0.0062
Marker112727	0.7209
Marker112740	0.4667
Marker112752	0.4571
Marker112759	1
Marker112780	0.447
Marker112788	0.4651
Marker112802	-0.0143
Marker112843	0.234
Marker112891	0.84
Marker112910	1
Marker112916	0.56
Marker112923	0.0385
Marker113002	0.3519
Marker113013	0.1053
Marker113026	-0.6364
Marker113068	0.3478
Marker113073	1
Marker113087	0.1429
Marker113118	0.8235
Marker113181	0.8163
Marker113185	0.82
Marker113218	-1
Marker113219	0.9211
Marker113282	1
Marker113322	-0.3419
Marker113395	0.4546
Marker11340	0.1711
Marker113406	0.625
Marker113438	-0.1944
Marker113463	0.5319
Marker113481	0.1374
Marker113499	1
Marker113502	1
Marker113519	0.6747
Marker113530	0.7059
Marker113547	0.1685
Marker113558	0.0771
Marker113574	0.6308
Marker113578	0.6154
Marker113619	0.5
Marker113657	-0.2262
Marker113658	0.8462
Marker113699	0.1971
Marker113714	0.1737
Marker113742	0.4737
Marker113763	0.4348
Marker113784	0.1884
Marker113828	0.1032
Marker113833	1
Marker113834	0.25
Marker113854	0.3801
Marker113857	0.5435
Marker113861	-0.4615
Marker113873	0.3333
Marker113887	0.5333
Marker113894	0.6949
Marker113908	0.0526
Marker113969	0.1176
Marker114028	0.1364
Marker114046	0.6154
Marker114071	0.4881
Marker114072	0.6667
Marker114092	0.7751
Marker114130	0.3333
Marker114144	0.5333
Marker114158	0.1232
Marker11426	0.2667
Marker114276	0.6215
Marker114332	0.6
Marker114435	1
Marker114445	0.0526
Marker114469	0.2273
Marker114496	0.7228
Marker114539	0.661
Marker114629	1
Marker114838	1
Marker114854	0.215
Marker114859	0.6333
Marker114866	0.1613
Marker114875	1
Marker114899	-0.2174
Marker114948	0.6
Marker114971	0.6667
Marker114983	0.7895
Marker114989	1
Marker114994	1
Marker114996	0.0208
Marker115103	-0.05
Marker115121	0.0526
Marker115135	0.4444
Marker115171	-0.1857
Marker115190	0.7407
Marker115209	0.6667
Marker115214	0.4
Marker115228	0.3478
Marker115233	0.4091
Marker115254	0.625
Marker115337	0.4872
Marker115383	1
Marker115542	1
Marker115608	0.5
Marker115642	0.8462
Marker115649	-0.3696
Marker115661	0.5789
Marker115690	0.7692
Marker115738	0.9545
Marker115756	0.3472
Marker115777	0.0119
Marker115819	0.4324
Marker115897	1
Marker115907	1
Marker11591	0.3846
Marker115953	0.7174
Marker115994	0.9375
Marker116055	0.5
Marker116056	1
Marker116060	0.8667
Marker116076	-0.2043
Marker116081	0.9048
Marker116112	0.0833
Marker116120	0.9697
Marker116143	0.0707
Marker116152	-0.4629
Marker11631	0.5
Marker116314	0.4283
Marker116332	0.55
Marker116333	0.6071
Marker116379	0.5882
Marker116384	0.7083
Marker116396	-0.3182
Marker11646	0.625
Marker116559	0.7625
Marker116578	0.0062
Marker116589	0.3548
Marker116601	0.4489
Marker116657	-0.2182
Marker116659	0.6667
Marker116690	0.7273
Marker116703	0.5238
Marker116721	0.2
Marker11675	0.866
Marker116759	0.125
Marker116765	-0.0912
Marker116778	0.4286
Marker116780	0.2333
Marker116860	0.5
Marker116894	0.2214
Marker116908	0.4407
Marker116922	0.0962
Marker116941	1
Marker116972	0.3519
Marker116975	0.6297
Marker117061	0.0245
Marker117087	0.875
Marker117109	0.875
Marker117173	0.625
Marker117205	0.913
Marker117206	0.6389
Marker117207	0.1935
Marker11725	0.2885
Marker117273	0.6667
Marker117283	0.6471
Marker117319	0.652
Marker117324	0.3422
Marker117338	0.3
Marker117371	0.4857
Marker117385	-0.1666
Marker117469	0.6154
Marker117473	0.1289
Marker117507	0.7143
Marker117525	0.4074
Marker117533	0.4762
Marker117565	1
Marker117566	0.8
Marker117601	0.3974
Marker117617	1
Marker117630	0.3182
Marker117653	0.4464
Marker117733	0.224
Marker117762	0.3333
Marker117780	0.25
Marker117786	0.4167
Marker117850	1
Marker117882	-0.0909
Marker117898	1
Marker117902	0.46
Marker117906	0.4206
Marker117935	0.1162
Marker118024	0.0909
Marker118036	0.2692
Marker118106	0.1667
Marker118127	0.3488
Marker118137	0.4559
Marker118140	0.3846
Marker118215	-0.3432
Marker118234	0.72
Marker118287	0.3333
Marker118302	0.8182
Marker118311	0.1667
Marker118344	0.5814
Marker118403	0.2195
Marker118413	-0.1182
Marker118416	0.04
Marker118458	0.22
Marker118474	0.4
Marker11848	-0.6562
Marker118493	0.1951
Marker118509	0.5106
Marker118525	0.4872
Marker11853	0.0397
Marker118555	0.4146
Marker118583	0.129
Marker118585	0.5
Marker118607	0.5227
Marker118609	-0.0083
Marker118612	0.2985
Marker118640	0.1538
Marker118657	0.7143
Marker118671	0.5938
Marker118693	0.9111
Marker11870	0.5412
Marker118717	0.5667
Marker118723	1
Marker118778	0.475
Marker118784	-0.3289
Marker118786	0.7647
Marker118813	0.6667
Marker118832	0.6216
Marker118833	0.963
Marker118942	0.8095
Marker118959	0.8767
Marker118970	0.5
Marker118983	0.5
Marker119005	1
Marker119044	0.6216
Marker119052	-0.1163
Marker119059	1
Marker119120	0.44
Marker119146	0.6452
Marker11917	0.6389
Marker119178	0.6977
Marker119207	0.0192
Marker11925	0.2104
Marker119253	0.7143
Marker119256	1
Marker119273	0.6
Marker119292	0.0833
Marker119301	0.5667
Marker119311	0.5965
Marker119348	0.2652
Marker119352	0.4667
Marker119398	0.8667
Marker119416	0.3182
Marker119447	0.875
Marker119461	0.3289
Marker119477	0.6364
Marker119479	0.2273
Marker119517	0.4167
Marker119542	0.697
Marker119560	0.2917
Marker119595	0.8293
Marker119620	0.7538
Marker119622	0.3346
Marker119644	0.6333
Marker119704	0.4068
Marker119712	0.3889
Marker119722	0.2143
Marker119836	0.6818
Marker119873	0.0435
Marker119875	1
Marker119909	0.2286
Marker119918	0.6
Marker119935	-0.1815
Marker119937	-0.4167
Marker119973	-0.6667
Marker119996	0.0667
Marker120060	-0.3882
Marker120170	0.1603
Marker120196	0.3846
Marker120201	0.0385
Marker120206	-0.3481
Marker120215	0.1111
Marker12023	0.0429
Marker120305	0.7727
Marker120311	0.5833
Marker120340	0.4286
Marker120361	0.2619
Marker120378	0.3077
Marker120403	0.6
Marker120413	0.625
Marker120415	1
Marker120437	0.0846
Marker120527	-0.3254
Marker120549	0.3667
Marker120553	0.1842
Marker120582	1
Marker120611	1
Marker120635	0.5714
Marker120638	1
Marker120689	-0.5893
Marker120697	0.7222
Marker120731	0.3182
Marker120734	-0.018
Marker120748	0.2754
Marker120790	0.303
Marker120800	0.1739
Marker120890	-0.8824
Marker120893	0.3077
Marker120903	0.8705
Marker120919	-0.3173
Marker121031	0.7576
Marker121059	0.2143
Marker12106	0.4828
Marker121074	1
Marker121075	0.4583
Marker121115	0.5625
Marker121168	0.913
Marker121184	0.6835
Marker121255	-0.6471
Marker121264	0.2258
Marker121289	0.6667
Marker121295	1
Marker121297	-1
Marker121330	-0.4706
Marker121347	-0.5
Marker121350	0.625
Marker121475	-0.0143
Marker121505	0.6055
Marker121509	0.3077
Marker121546	1
Marker121571	0.2978
Marker121574	0.5556
Marker121587	0.2222
Marker121663	-0.1143
Marker121723	1
Marker121835	1
Marker121882	0.3934
Marker121894	0.7826
Marker121995	0.381
Marker121996	-1
Marker122011	0.5946
Marker122020	0.5667
Marker122025	0.4348
Marker122030	-0.4459
Marker122069	0.5672
Marker122088	0.6364
Marker122093	-0.2112
Marker122115	1
Marker122153	0.25
Marker122173	1
Marker122204	0.2353
Marker122325	0.0588
Marker122350	0.9173
Marker122362	0.25
Marker122378	0.7
Marker12238	0.3521
Marker122382	0.5
Marker122436	1
Marker122437	0.52
Marker122470	0.5862
Marker122537	0.625
Marker122558	0.5714
Marker122560	-0.6348
Marker122566	1
Marker122570	1
Marker122584	0.5778
Marker122601	0.6154
Marker122667	0.3167
Marker122789	0.2571
Marker122851	0.7778
Marker122882	1
Marker122896	-0.4678
Marker122907	0.8182
Marker122926	-0.15
Marker122927	0.5484
Marker122929	1
Marker122949	-0.3333
Marker122952	-0.0807
Marker122971	0.2982
Marker122996	0.6111
Marker123081	0.375
Marker123091	0.9143
Marker123118	0.359
Marker123123	0.6341
Marker123128	0.2815
Marker123151	0.1167
Marker123178	-0.0333
Marker123210	0.5789
Marker123223	0.5122
Marker123226	1
Marker123232	-0.4696
Marker12324	0.3919
Marker123277	0.2417
Marker123315	0.0476
Marker123322	0.6154
Marker123325	0.6667
Marker123361	0.6364
Marker123418	0.7368
Marker123445	0.9615
Marker123449	0.5
Marker123504	0.625
Marker123515	0.7778
Marker123563	0.4958
Marker123583	1
Marker123635	0.5
Marker123762	0.3721
Marker123846	0.1861
Marker123851	-0.2432
Marker123877	0.125
Marker123909	0.7879
Marker123927	0.6129
Marker123928	0.2188
Marker123932	-0.1366
Marker123960	0.3077
Marker124066	1
Marker124088	0.6552
Marker124109	-0.4158
Marker124146	0.2667
Marker124170	0.9333
Marker124203	0.375
Marker124207	0.3667
Marker124289	0.4359
Marker124329	-0.6571
Marker124337	0.4054
Marker124372	0.268
Marker124391	0.6842
Marker124414	0.0476
Marker124477	0.4375
Marker124488	0.4762
Marker124501	0.6452
Marker124518	-0.083
Marker124534	1
Marker124550	0.5
Marker124565	0.0754
Marker124597	0.75
Marker124631	0.7083
Marker12464	0.2712
Marker124751	0.2143
Marker124753	0.6316
Marker124777	0.32
Marker124791	0.8846
Marker124845	0.2583
Marker124873	-0.4848
Marker124930	1
Marker124950	0.7143
Marker124964	0.6389
Marker12498	0.5102
Marker125008	0.6522
Marker125009	1
Marker125111	-0.2069
Marker125133	0.1739
Marker125141	-0.1008
Marker125183	0.2
Marker125204	0.8095
Marker125350	0.5455
Marker125367	0.81
Marker125374	0.1905
Marker125395	0.439
Marker125413	0.0697
Marker125443	1
Marker125448	0.8929
Marker125476	0.7407
Marker125489	-0.2338
Marker125520	0.9286
Marker125551	0.25
Marker125564	0.3065
Marker125567	0.5556
Marker125572	1
Marker125582	0.5
Marker125596	0.3939
Marker125640	0.9167
Marker125646	-0.0133
Marker125682	0.1622
Marker125729	-1
Marker125797	-0.5581
Marker125812	0.2143
Marker125823	0.0714
Marker125856	0.5741
Marker125863	0.4231
Marker125878	-0.1617
Marker125881	-1
Marker125886	-0.25
Marker125934	1
Marker125936	0.4516
Marker125992	-0.5839
Marker126009	-0.3939
Marker126014	1
Marker126030	0.4921
Marker126039	1
Marker126082	0.8065
Marker126132	1
Marker126140	0.5833
Marker126203	0.375
Marker126216	0.8235
Marker126248	0.6129
Marker126275	1
Marker126276	-0.1353
Marker126285	-0.5938
Marker126332	0.0143
Marker126350	-0.2273
Marker126366	0.5455
Marker126380	0.7714
Marker126386	1
Marker126407	0.1703
Marker126429	0.7742
Marker126444	1
Marker126517	0.1
Marker12652	0.3934
Marker126528	0.5
Marker126553	0.2857
Marker126555	0.8421
Marker126647	0.5
Marker126648	0.25
Marker126657	0.4211
Marker126667	0.1046
Marker126720	0.4
Marker126731	0.181
Marker126765	0.7895
Marker126785	0.9231
Marker126807	0.6786
Marker126836	0.7143
Marker126865	1
Marker126876	0.75
Marker126877	0.4483
Marker126895	-0.7949
Marker126899	1
Marker126940	0.52
Marker126972	0.3947
Marker126982	0.3
Marker126998	0.2778
Marker127043	0.7812
Marker127051	0.2273
Marker127079	-0.4441
Marker127103	0.3327
Marker127107	1
Marker127145	1
Marker12721	0.4867
Marker127224	0.5217
Marker127343	-1
Marker127378	0.6323
Marker127483	0.5517
Marker127541	0.4615
Marker127547	0.3051
Marker127572	0.7368
Marker127631	0.7727
Marker127655	-0.82
Marker127659	1
Marker127692	0.3214
Marker127695	0.6923
Marker127734	1
Marker127764	0.2605
Marker127825	0.5974
Marker127858	0.6071
Marker127864	1
Marker127890	-0.4359
Marker127893	0.5
Marker127898	1
Marker127911	0.5806
Marker127914	-0.3981
Marker127916	0.9286
Marker127951	0.3289
Marker127963	0.359
Marker127991	0.04
Marker127995	1
Marker128040	0.6667
Marker128075	0.4211
Marker128101	0.9091
Marker128189	0.0714
Marker128194	0.8118
Marker128210	0.4167
Marker128253	0.7
Marker128263	1
Marker128375	0.3607
Marker128422	1
Marker128428	0.5008
Marker128439	0.6786
Marker128443	-0.5581
Marker128460	-0.1429
Marker128491	0.8611
Marker128533	0.2692
Marker128537	-0.1481
Marker128544	0.0372
Marker12861	0.0881
Marker128620	0.9231
Marker128633	0.9643
Marker128650	0.5882
Marker128695	0.4935
Marker128698	0.4891
Marker128703	0.5366
Marker128743	1
Marker128753	1
Marker128778	0.4667
Marker128779	0.587
Marker128803	1
Marker128848	0.9429
Marker128873	-0.5714
Marker128924	0.7826
Marker128950	0.6452
Marker129002	0.2829
Marker129038	0.7037
Marker129066	-0.4335
Marker129099	0.5
Marker129107	0.3333
Marker129184	0.2667
Marker129231	1
Marker129288	-0.2
Marker129304	-0.0992
Marker129328	-0.2273
Marker129340	0.8023
Marker129352	0.3462
Marker129395	1
Marker129414	0.6667
Marker129424	0.1786
Marker129428	0.8333
Marker129474	0.8667
Marker129502	0.5405
Marker129530	0.7143
Marker12956	-0.0972
Marker129572	1
Marker129684	-1
Marker129690	0.131
Marker129733	1
Marker129753	0.2009
Marker129767	0.4211
Marker129809	0.2069
Marker129823	0.8929
Marker129824	1
Marker129834	0.8667
Marker129862	0.9394
Marker129876	1
Marker130013	0.625
Marker13005	0.2134
Marker130058	0.5625
Marker130060	1
Marker130066	0.9149
Marker130105	0.0081
Marker130144	0.2727
Marker130149	0.619
Marker130168	1
Marker130199	0.1667
Marker130301	-0.1429
Marker130315	0.75
Marker130338	0.4375
Marker130345	-0.0836
Marker130397	0.9184
Marker130426	0.6429
Marker130444	0.6875
Marker130452	0.8095
Marker130454	0.4048
Marker130475	1
Marker130542	0.3505
Marker130546	1
Marker130556	1
Marker130576	0.7576
Marker130603	0.5667
Marker130632	0.9176
Marker130641	0.5294
Marker130694	-0.4524
Marker130705	1
Marker130708	0.6923
Marker130737	0.5
Marker130774	0.9375
Marker130813	0.35
Marker130846	1
Marker130874	0.48
Marker130934	-0.1455
Marker130964	0.8
Marker131011	0.8182
Marker131021	0.2251
Marker131045	1
Marker131082	-0.3529
Marker131100	0.2439
Marker131112	0.8214
Marker131114	0.4545
Marker13113	0.6389
Marker131133	1
Marker131181	1
Marker131227	0.6364
Marker131249	-0.0079
Marker131291	-0.7619
Marker131295	1
Marker131296	0.7045
Marker131343	-1
Marker131347	0.9286
Marker131405	-0.1111
Marker131407	0.6825
Marker131460	0.5676
Marker131552	0.54
Marker131557	0.0909
Marker131577	0.7097
Marker131703	1
Marker131717	0.2632
Marker131729	0.7529
Marker131750	0.6923
Marker131775	0.1765
Marker131789	0.9
Marker131819	0.5769
Marker131831	0.3182
Marker13195	0.6406
Marker131970	1
Marker131975	0.6509
Marker132001	-0.2154
Marker132004	-0.2895
Marker132061	0.4167
Marker132087	0.7677
Marker132095	0.9434
Marker132116	-0.381
Marker132126	0.7
Marker132130	0.6034
Marker132293	0.632
Marker132311	0.7083
Marker132351	0.5484
Marker132369	1
Marker132378	0.5862
Marker132398	0.6226
Marker132425	-0.1667
Marker132494	-0.381
Marker132498	0.6957
Marker132506	0.8286
Marker132513	0.7931
Marker132521	0.6842
Marker132591	0.7167
Marker132632	0.4167
Marker132634	0.7353
Marker132651	0.641
Marker132697	1
Marker132742	1
Marker132755	0.525
Marker132760	0.5938
Marker132767	0.6857
Marker132770	0.4394
Marker132786	0.16
Marker132797	0.6739
Marker132856	0.56
Marker132912	1
Marker132914	0.6333
Marker132929	0.5238
Marker132940	0.0367
Marker132950	0.4167
Marker132960	0.4464
Marker133034	-0.0714
Marker133070	0.3131
Marker133106	0.7222
Marker13312	0.1429
Marker133129	1
Marker133135	0.105
Marker133142	0.0714
Marker133143	0.0064
Marker133162	1
Marker133166	0.6129
Marker133186	0.5152
Marker133188	0.5862
Marker133201	1
Marker133222	0.7444
Marker133239	0.5106
Marker133263	1
Marker133266	0.1667
Marker133275	0.4853
Marker133290	1
Marker133347	0.1349
Marker133411	1
Marker133435	0.4286
Marker133473	-0.5262
Marker133477	0.7692
Marker133496	1
Marker133510	0.9444
Marker133517	-0.1765
Marker133521	1
Marker133569	0.3483
Marker133581	0.3659
Marker133585	1
Marker133593	0.5455
Marker133599	-0.6667
Marker133627	0.0833
Marker133637	0.6154
Marker133669	0.5185
Marker133676	0.6364
Marker133690	0.7
Marker13370	0.3932
Marker133717	0.6667
Marker133746	0.2692
Marker133752	1
Marker133793	-0.2069
Marker133796	0.5833
Marker133803	0.6
Marker133862	0.1053
Marker133878	0.75
Marker133954	0.4903
Marker134026	0.75
Marker134080	0.1244
Marker134145	-0.3929
Marker134200	0.3226
Marker134229	0.5714
Marker134273	-0.4
Marker134276	0.7547
Marker134329	0.4564
Marker134335	0.1875
Marker134351	0.6552
Marker134364	0.1592
Marker134452	0.4167
Marker134459	0.6508
Marker134480	-0.1667
Marker134528	0.881
Marker134531	1
Marker134551	0.5
Marker134574	1
Marker13463	0.4059
Marker134631	0.459
Marker134659	0.3607
Marker134695	1
Marker134732	1
Marker134754	0.8889
Marker134785	-0.1036
Marker134841	0.7333
Marker134878	0.5714
Marker134958	0.3889
Marker134964	-0.8947
Marker135045	1
Marker135093	1
Marker135142	0.1923
Marker135199	0.1277
Marker135328	0.875
Marker135344	1
Marker135349	0.3548
Marker135373	0.6571
Marker135419	1
Marker135426	0.5333
Marker135437	0.7034
Marker135444	0.4706
Marker135453	0.8409
Marker135456	1
Marker135476	0.9474
Marker135487	1
Marker135516	0.7895
Marker135568	0.3181
Marker135600	-0.2553
Marker135613	0.8095
Marker13565	-0.3998
Marker135714	0.6364
Marker135743	0.0608
Marker135752	0.4737
Marker135770	0.8837
Marker135778	1
Marker135830	1
Marker135931	-0.58
Marker135997	0.1679
Marker136002	1
Marker136006	-0.1859
Marker136099	0.7949
Marker136109	-0.0943
Marker136153	0.5
Marker136176	0.5758
Marker136217	-0.5714
Marker136224	0.1471
Marker136228	0.2
Marker136230	0.6486
Marker136240	0.22
Marker136243	0.4375
Marker136254	1
Marker13626	0.436
Marker136273	1
Marker136281	0.4384
Marker136290	0.4211
Marker136336	0.5
Marker136360	0.5333
Marker136398	-0.7749
Marker136423	0.2424
Marker136426	0.3333
Marker136431	-0.4709
Marker136449	0.2593
Marker136455	0.6512
Marker136529	0.7955
Marker136530	0.6538
Marker136533	0.4994
Marker136562	0.2454
Marker136620	0.6364
Marker136660	0.7857
Marker136696	0.2941
Marker136701	0.7273
Marker136789	0.4054
Marker136807	0.6364
Marker136821	0.3288
Marker136853	0.6154
Marker136855	-1
Marker13686	0.5636
Marker136863	0.0909
Marker136895	0.7059
Marker136928	1
Marker136938	0.4
Marker136954	-0.0836
Marker137034	0.5111
Marker137045	0.4516
Marker137134	0.3654
Marker137162	1
Marker137187	0.5
Marker137208	0.8095
Marker137219	0.625
Marker137237	0.2941
Marker137262	0.186
Marker137281	1
Marker137287	0.85
Marker137292	0.5192
Marker137293	0.6119
Marker137294	-0.1111
Marker137325	-0.4688
Marker137332	-0.0964
Marker137333	0.0833
Marker137409	-0.625
Marker137410	0.7407
Marker137417	1
Marker137426	0.125
Marker137450	0.5532
Marker137546	0.0311
Marker137558	0.7234
Marker137582	0.4524
Marker137589	0.3182
Marker137599	0.4236
Marker137624	-0.2857
Marker137656	0.7391
Marker137681	0.4815
Marker137693	0.2188
Marker137705	0.7222
Marker137718	-0.6111
Marker137748	1
Marker137749	-0.8095
Marker137792	0.7179
Marker137797	-0.0212
Marker137803	1
Marker137806	-0.7
Marker137832	-0.2468
Marker137883	0.0684
Marker137922	0.3725
Marker137952	0.7391
Marker13806	-0.047
Marker138097	-0.8125
Marker138100	0.1111
Marker138144	0.8571
Marker138146	0.2056
Marker138157	-0.5494
Marker138163	0.6842
Marker138204	0.6552
Marker138234	0.4
Marker138295	-0.7097
Marker138312	0.3396
Marker138361	0.0478
Marker138371	0.2927
Marker138373	0.898
Marker138376	-0.3201
Marker138394	1
Marker138408	0.4706
Marker138421	-0.1601
Marker138431	0.7778
Marker138445	0.5
Marker138482	0.8667
Marker138485	1
Marker138517	-1
Marker138532	1
Marker138552	0.2143
Marker138585	1
Marker138600	0.5882
Marker138602	0.9
Marker138656	0.9231
Marker13867	0.0872
Marker138680	-0.2857
Marker138698	1
Marker138750	1
Marker138805	0.0465
Marker138807	1
Marker138817	0.3333
Marker138846	0.4706
Marker138857	1
Marker138883	-0.2
Marker138924	0.7368
Marker138979	1
Marker138980	0.8214
Marker139030	0.6897
Marker139046	0.3333
Marker139050	0.6977
Marker139071	0.3088
Marker139085	0.8421
Marker139153	0.5
Marker139165	0.8182
Marker139170	0.7561
Marker139296	0.6061
Marker13930	1
Marker139321	0.9643
Marker139367	0.6923
Marker139373	0.7234
Marker139391	-0.037
Marker139419	1
Marker139424	0.7692
Marker139455	0.6452
Marker139465	0.75
Marker139475	0.4571
Marker139520	1
Marker139540	0.1971
Marker139551	-0.3152
Marker139559	-0.6667
Marker139589	-0.2285
Marker139650	0.7955
Marker139660	0.0741
Marker139703	0.9118
Marker139728	-0.1486
Marker139766	1
Marker139787	0.3864
Marker139836	-0.05
Marker139848	0.4419
Marker139870	0.3659
Marker139883	1
Marker139943	0.9375
Marker139959	0.5455
Marker139978	0.2812
Marker139993	0.4359
Marker140002	0.8372
Marker140024	0.5556
Marker140050	0.4375
Marker140099	0.6412
Marker140137	0.6471
Marker140151	0.1281
Marker140157	0.3125
Marker140165	0.8214
Marker140183	-0.7586
Marker140193	0.6667
Marker140200	0.9355
Marker140256	0.35
Marker140267	0.1875
Marker14027	0.2223
Marker140281	1
Marker14030	0.4703
Marker140301	0.6667
Marker140418	1
Marker140419	0.5862
Marker140458	1
Marker140465	0.75
Marker140504	0.5588
Marker140514	-0.7917
Marker140552	0.6316
Marker140558	-0.5312
Marker140569	1
Marker140575	0.2356
Marker140630	0.44
Marker140745	0.6383
Marker14077	-0.0731
Marker140790	0.1667
Marker140815	0.4348
Marker140848	0.7407
Marker140853	-0.9
Marker14100	-0.1944
Marker141051	1
Marker141078	0.1923
Marker141089	-0.3636
Marker141090	0.2728
Marker141162	0.3125
Marker141164	0.6522
Marker141221	0.3721
Marker141229	0.3509
Marker141256	0.3506
Marker141274	0.9474
Marker141350	1
Marker141351	-0.6818
Marker141357	0.5694
Marker141359	0.7826
Marker141365	0.5882
Marker141395	0.2703
Marker141401	0.7222
Marker141402	1
Marker141410	1
Marker141464	0.5455
Marker141500	0.5234
Marker141522	-0.7124
Marker141562	0.1568
Marker141565	0.6818
Marker141597	1
Marker141630	0.5833
Marker141633	0.425
Marker141668	0.6296
Marker141722	0.2667
Marker141739	0.4474
Marker141767	0.5714
Marker14181	-0.6405
Marker141816	0.1429
Marker141887	0.6923
Marker141899	0.8786
Marker141906	0.6875
Marker14191	-0.5139
Marker141932	1
Marker141938	1
Marker141943	0.72
Marker141980	1
Marker142040	0.4865
Marker142042	-0.0989
Marker142134	0.0667
Marker14215	0.6239
Marker142171	0.4145
Marker142174	0.65
Marker142193	0.7826
Marker142241	0.6154
Marker142275	0.0882
Marker142279	0.3421
Marker142387	0.1613
Marker142389	-0.7796
Marker14245	0.0664
Marker142470	0.4058
Marker142529	0.4571
Marker142691	0.7021
Marker142718	-0.6
Marker142738	0.875
Marker142775	0.3147
Marker142792	0.5517
Marker142829	0.3889
Marker142863	0.7059
Marker142899	0.75
Marker142913	0.1538
Marker142916	-0.1221
Marker142952	0.4833
Marker143012	0.4
Marker143058	0.439
Marker143080	0.4937
Marker143089	1
Marker143109	0.3478
Marker143175	0.7692
Marker143193	0.3793
Marker143209	0.3636
Marker143253	-0.8966
Marker143255	0.7568
Marker143257	0.4545
Marker143259	0.9375
Marker143278	-0.125
Marker143297	0.0739
Marker143340	0.2381
Marker143351	0.7273
Marker143396	1
Marker143398	0.7857
Marker14342	0.1846
Marker143426	1
Marker143456	-0.2542
Marker143457	1
Marker143467	0.3182
Marker143485	-0.4615
Marker143514	0.3462
Marker143519	0.25
Marker143532	-0.2273
Marker143587	1
Marker143598	0.7778
Marker143611	0.7667
Marker143614	0.5882
Marker14362	-0.1591
Marker143626	0.21
Marker143693	0.7692
Marker143696	0.2414
Marker143712	1
Marker143722	0.7
Marker143724	0.3214
Marker143749	0.7
Marker143752	0.2258
Marker143788	0.4286
Marker143812	0.2462
Marker143825	0.7895
Marker143826	0.4505
Marker14383	0.3364
Marker143832	0.8571
Marker143896	0.1471
Marker143940	1
Marker143944	0.0385
Marker143994	1
Marker144068	0.9268
Marker144092	0.7222
Marker144118	0.8112
Marker144130	0.9
Marker144155	1
Marker144176	0.2623
Marker144187	0.7568
Marker144201	0.8947
Marker144214	0.0952
Marker144216	0.625
Marker144308	1
Marker144315	0.386
Marker144341	1
Marker144347	0.119
Marker144377	0.4615
Marker144394	1
Marker144487	0.1613
Marker144494	0.5192
Marker144514	0.7879
Marker144517	0.0536
Marker144520	-0.1296
Marker144542	-1
Marker144599	0.625
Marker144624	0.5238
Marker144633	0.4688
Marker144693	0.7857
Marker144729	0.5217
Marker144809	0.1495
Marker144820	0.2115
Marker144832	0.4545
Marker144835	1
Marker144874	0.7358
Marker144888	0.3754
Marker144893	1
Marker144910	0.0652
Marker144913	0.4839
Marker144928	0.8947
Marker144938	-0.4039
Marker144965	0.5172
Marker144972	0.2167
Marker145017	-0.3125
Marker145053	0.3191
Marker145060	0.1935
Marker145063	0.4222
Marker145065	0.5333
Marker145121	0.7333
Marker145131	0.8182
Marker145134	1
Marker145135	0.3763
Marker145168	-0.2
Marker145197	0.1096
Marker145207	0.4444
Marker145231	0.7949
Marker145236	-0.6571
Marker145324	1
Marker145332	0.3077
Marker145348	0.4286
Marker14536	-0.4278
Marker145376	0.3396
Marker145385	0.1765
Marker145387	0.1025
Marker145409	-0.4015
Marker145441	-1
Marker145449	0.3503
Marker145469	0.7368
Marker145486	1
Marker145508	0.0246
Marker145509	1
Marker145545	1
Marker145601	0.2222
Marker14563	0.2083
Marker145641	0.8259
Marker145735	0.4667
Marker145756	0.4
Marker145760	0.9
Marker145766	0.5862
Marker145783	0.2903
Marker145830	-0.35
Marker145861	0.7619
Marker145908	-0.5682
Marker145921	0.383
Marker145955	0.3333
Marker145970	0.4737
Marker146092	-0.0556
Marker146110	0.8276
Marker146142	0
Marker146174	0.2684
Marker146176	-0.026
Marker146188	0.44
Marker146223	-0.1353
Marker146225	0.3575
Marker146239	1
Marker14625	0.4243
Marker146268	0.9474
Marker146327	0.2578
Marker146328	1
Marker146329	0.6364
Marker146358	0.3889
Marker146360	1
Marker146381	0.6667
Marker146385	0.3836
Marker146390	0.8846
Marker146393	-0.0115
Marker146415	0.8
Marker146419	0.0555
Marker146428	-0.6481
Marker146432	0.6667
Marker146492	0.25
Marker14650	0.0417
Marker146507	0.3448
Marker146530	1
Marker146547	0.2448
Marker146567	1
Marker146582	-0.5111
Marker146637	-1
Marker146649	0.16
Marker146671	-0.1843
Marker146675	0.122
Marker146703	0.25
Marker146714	0.6463
Marker146721	0.6364
Marker146735	0.1758
Marker146762	0.3975
Marker146766	0.8462
Marker146781	0.6047
Marker146786	-0.0607
Marker146787	0.7179
Marker14679	-0.2064
Marker146806	0.5091
Marker146820	0.617
Marker146834	0.9545
Marker146837	0.3929
Marker146849	0.8889
Marker146865	0.1379
Marker146895	0.0699
Marker146921	1
Marker146939	-0.3301
Marker146940	0.7838
Marker146976	0.75
Marker146997	0.6273
Marker147033	0.3478
Marker147050	0.2759
Marker147062	0.1025
Marker147076	-0.0931
Marker147086	0.5
Marker147110	0.2499
Marker147117	-0.125
Marker14715	0.3043
Marker147163	-0.1363
Marker147164	-0.873
Marker147179	0.5714
Marker147181	0.9079
Marker14727	0.2432
Marker147344	0.4837
Marker147360	0.8182
Marker147532	0.3556
Marker147579	0.4444
Marker14764	0.8327
Marker147666	0.9231
Marker147682	-0.2017
Marker147703	0.3935
Marker147727	0.3214
Marker147730	0.7143
Marker147736	-0.0064
Marker147765	0.6364
Marker147770	-0.203
Marker147821	0.8108
Marker147836	0.2073
Marker147839	-0.4614
Marker147864	1
Marker147890	0.5417
Marker147916	0.4667
Marker147944	1
Marker147959	0.0028
Marker147969	1
Marker14802	0.3661
Marker14804	0.3596
Marker148098	0.8
Marker148106	0.8696
Marker148193	0.3571
Marker148195	1
Marker148228	0.4468
Marker148253	0.5161
Marker148266	1
Marker148278	-0.1577
Marker148295	1
Marker148297	0.7742
Marker148315	0.4571
Marker148336	0.7857
Marker148346	0.274
Marker148347	0.2387
Marker148377	1
Marker148399	-0.2143
Marker148410	0.6154
Marker148417	0.625
Marker148421	0.1579
Marker148441	0.3947
Marker148477	0.8182
Marker148487	0.5
Marker148528	0.4286
Marker148555	0.3158
Marker148565	-0.04
Marker148576	0.8667
Marker148579	-0.1944
Marker148581	0.381
Marker148609	1
Marker148644	0.3636
Marker148657	0.7333
Marker148686	0.7222
Marker148699	-0.3485
Marker148717	1
Marker148731	0.4615
Marker148750	0.7209
Marker148772	0.2095
Marker148786	1
Marker14885	-0.6358
Marker148876	1
Marker148879	1
Marker148895	0.1111
Marker148924	0.8182
Marker148931	0.1667
Marker148976	-0.2713
Marker148994	0.8947
Marker149007	0.5455
Marker149049	0.4889
Marker149064	0.4167
Marker149074	0.9444
Marker149080	0.5682
Marker149092	-0.1231
Marker149105	-0.175
Marker149133	0.8333
Marker149134	0.9744
Marker149187	-0.6489
Marker149190	0.4848
Marker149232	0.375
Marker149233	0.7241
Marker149246	-0.4305
Marker149254	1
Marker149286	0.1739
Marker149294	0.2
Marker149315	1
Marker14936	0.6939
Marker149391	-0.0913
Marker149412	0.7273
Marker149417	0.5
Marker149431	0.5084
Marker149443	0.3939
Marker149475	0.5714
Marker149494	0.5238
Marker149551	1
Marker149572	0.4048
Marker149578	0.0556
Marker149614	0.2121
Marker149714	0.2667
Marker149743	1
Marker149745	0.2917
Marker149822	0.3256
Marker149824	1
Marker149853	1
Marker149870	0.4463
Marker149891	0.7966
Marker149907	0.7143
Marker149937	0.6364
Marker149950	0.3462
Marker149960	1
Marker149976	0.8947
Marker150002	-0.3436
Marker150018	-0.5227
Marker150024	0.1971
Marker150048	0.2349
Marker150058	-0.6154
Marker150076	-0.4211
Marker150131	0.75
Marker150172	0.3214
Marker150180	1
Marker150189	-0.7143
Marker150213	-0.3448
Marker150215	0.8462
Marker150224	0.9744
Marker150235	1
Marker150261	0.4715
Marker150275	0.4082
Marker150289	-0.5319
Marker150294	0.1923
Marker150299	0.3043
Marker150315	1
Marker150376	0.6667
Marker150404	-0.0045
Marker150419	-0.1374
Marker150428	0.6897
Marker150429	-0.3577
Marker150438	1
Marker150443	0.5789
Marker150479	1
Marker150486	0.9545
Marker150517	0.7
Marker150518	-0.3666
Marker15052	0.8696
Marker150522	0.6111
Marker15055	0.6571
Marker150591	0.2833
Marker150604	-0.2551
Marker150678	1
Marker150704	0.5758
Marker150747	0.8333
Marker150760	-0.2714
Marker150830	-0.2381
Marker150858	0.1625
Marker150911	0.7586
Marker150912	0.6429
Marker150947	0.05
Marker150954	0.9545
Marker150986	0.8125
Marker151026	0.2586
Marker151057	1
Marker151074	1
Marker151089	0.7879
Marker151104	1
Marker151127	-0.4033
Marker151128	-0.5957
Marker151184	0.25
Marker151256	0.16
Marker151287	0.4051
Marker151365	0.8966
Marker151425	1
Marker151446	0.0526
Marker151518	0.1429
Marker151527	0.56
Marker15154	0.7818
Marker15157	-0.2917
Marker151587	0.4312
Marker151604	0.44
Marker151641	0.5758
Marker151644	0.96
Marker151655	1
Marker151685	0.7879
Marker151694	0.2353
Marker151718	0.0396
Marker151724	0.537
Marker151735	0.5893
Marker151787	0.7027
Marker151817	0.4667
Marker151822	0.8571
Marker151856	0.9375
Marker15191	-0.1517
Marker151914	0.5217
Marker151918	0.561
Marker151951	0.2941
Marker151971	0.6087
Marker152008	0.6418
Marker152023	0.6897
Marker152039	0.0667
Marker152063	0.6667
Marker152079	0.8125
Marker152093	0.0318
Marker15215	0.4767
Marker152168	0.087
Marker152224	0.7143
Marker15226	0.9091
Marker152304	0.277
Marker152320	1
Marker15238	-0.2334
Marker152440	0.2374
Marker152453	1
[truncated: 5,357 more rows]
