# Supplementary material for: Cloning and Characterization of TaTGW-7A Gene Associated with Grain Weight in Wheat via SLAF-seq-BSA
Source: Front Plant Sci. 2016 Dec 20;7:1902. doi: 10.3389/fpls.2016.01902 (PMC5167734; doi:10.3389/fpls.2016.01902)
Supplement: TABLE S5 — All polymorphic SLAF with detal_index. [file Data_Sheet_2.zip › Table 7.XLSX]

## Sheet: hotmarker_index
#SLAF Marker_ID	detal_index_P
Marker100267	1
Marker100288	1
Marker100551	1
Marker100622	1
Marker100921	1
Marker101181	1
Marker101386	1
Marker101433	1
Marker101691	1
Marker10177	1
Marker102018	1
Marker102216	1
Marker102237	1
Marker102270	1
Marker102327	1
Marker102550	1
Marker102669	1
Marker103066	1
Marker103068	1
Marker103071	1
Marker103545	1
Marker103597	1
Marker103866	1
Marker104063	1
Marker104299	1
Marker104413	1
Marker104677	1
Marker104907	1
Marker105015	1
Marker10505	1
Marker105074	1
Marker105521	1
Marker105747	1
Marker105892	1
Marker105922	1
Marker105947	1
Marker106280	1
Marker106289	1
Marker106598	1
Marker106697	1
Marker107076	1
Marker107239	1
Marker107347	1
Marker107719	1
Marker107827	1
Marker108852	1
Marker108865	1
Marker109034	1
Marker109350	1
Marker110194	1
Marker110481	1
Marker110610	1
Marker110700	1
Marker110826	1
Marker110830	1
Marker110900	1
Marker111055	1
Marker111108	1
Marker111464	1
Marker111758	1
Marker111790	1
Marker111957	1
Marker112301	1
Marker112434	1
Marker112613	1
Marker112759	1
Marker112910	1
Marker113073	1
Marker113282	1
Marker113499	1
Marker113502	1
Marker113833	1
Marker114435	1
Marker114629	1
Marker114838	1
Marker114875	1
Marker114989	1
Marker114994	1
Marker115383	1
Marker115542	1
Marker115897	1
Marker115907	1
Marker116056	1
Marker116941	1
Marker117565	1
Marker117617	1
Marker117850	1
Marker117898	1
Marker118723	1
Marker119005	1
Marker119059	1
Marker119256	1
Marker119875	1
Marker120415	1
Marker120582	1
Marker120611	1
Marker120638	1
Marker121074	1
Marker121295	1
Marker121546	1
Marker121723	1
Marker121835	1
Marker122115	1
Marker122173	1
Marker122436	1
Marker122566	1
Marker122570	1
Marker122882	1
Marker122929	1
Marker123226	1
Marker123583	1
Marker124066	1
Marker124534	1
Marker124930	1
Marker125009	1
Marker125443	1
Marker125572	1
Marker125934	1
Marker126014	1
Marker126039	1
Marker126132	1
Marker126275	1
Marker126386	1
Marker126444	1
Marker126865	1
Marker126899	1
Marker127107	1
Marker127145	1
Marker127659	1
Marker127734	1
Marker127864	1
Marker127898	1
Marker127995	1
Marker128263	1
Marker128422	1
Marker128743	1
Marker128753	1
Marker128803	1
Marker129231	1
Marker129395	1
Marker129572	1
Marker129733	1
Marker129824	1
Marker129876	1
Marker130060	1
Marker130168	1
Marker130475	1
Marker130546	1
Marker130556	1
Marker130705	1
Marker130846	1
Marker131045	1
Marker131133	1
Marker131181	1
Marker131295	1
Marker131703	1
Marker131970	1
Marker132369	1
Marker132697	1
Marker132742	1
Marker132912	1
Marker133129	1
Marker133162	1
Marker133201	1
Marker133263	1
Marker133290	1
Marker133411	1
Marker133496	1
Marker133521	1
Marker133585	1
Marker133752	1
Marker134531	1
Marker134574	1
Marker134695	1
Marker134732	1
Marker135045	1
Marker135093	1
Marker135344	1
Marker135419	1
Marker135456	1
Marker135487	1
Marker135778	1
Marker135830	1
Marker136002	1
Marker136254	1
Marker136273	1
Marker136928	1
Marker137162	1
Marker137281	1
Marker137417	1
Marker137748	1
Marker137803	1
Marker138394	1
Marker138485	1
Marker138532	1
Marker138585	1
Marker138698	1
Marker138750	1
Marker138807	1
Marker138857	1
Marker138979	1
Marker13930	1
Marker139419	1
Marker139520	1
Marker139766	1
Marker139883	1
Marker140281	1
Marker140418	1
Marker140458	1
Marker140569	1
Marker141051	1
Marker141350	1
Marker141402	1
Marker141410	1
Marker141597	1
Marker141932	1
Marker141938	1
Marker141980	1
Marker143089	1
Marker143396	1
Marker143426	1
Marker143457	1
Marker143587	1
Marker143712	1
Marker143940	1
Marker143994	1
Marker144155	1
Marker144308	1
Marker144341	1
Marker144394	1
Marker144835	1
Marker144893	1
Marker145134	1
Marker145324	1
Marker145486	1
Marker145509	1
Marker145545	1
Marker146239	1
Marker146328	1
Marker146360	1
Marker146530	1
Marker146567	1
Marker146921	1
Marker147864	1
Marker147944	1
Marker147969	1
Marker148195	1
Marker148266	1
Marker148295	1
Marker148377	1
Marker148609	1
Marker148717	1
Marker148786	1
Marker148876	1
Marker148879	1
Marker149254	1
Marker149315	1
Marker149551	1
Marker149743	1
Marker149824	1
Marker149853	1
Marker149960	1
Marker150180	1
Marker150235	1
Marker150315	1
Marker150438	1
Marker150479	1
Marker150678	1
Marker151057	1
Marker151074	1
Marker151104	1
Marker151425	1
Marker151655	1
Marker152320	1
Marker152453	1
Marker152564	1
Marker152593	1
Marker152594	1
Marker153178	1
Marker153391	1
Marker153451	1
Marker153640	1
Marker153656	1
Marker154005	1
Marker154130	1
Marker154165	1
Marker154201	1
Marker154641	1
Marker154936	1
Marker154983	1
Marker155367	1
Marker155471	1
Marker155475	1
Marker155536	1
Marker155542	1
Marker155570	1
Marker155614	1
Marker155656	1
Marker155732	1
Marker155749	1
Marker156295	1
Marker156423	1
Marker156455	1
Marker156609	1
Marker156765	1
Marker156981	1
Marker157149	1
Marker157531	1
Marker157612	1
Marker157908	1
Marker157985	1
Marker158034	1
Marker158044	1
Marker158280	1
Marker158383	1
Marker158707	1
Marker159270	1
Marker159654	1
Marker159742	1
Marker159841	1
Marker160352	1
Marker160420	1
Marker160470	1
Marker160699	1
Marker160761	1
Marker160771	1
Marker160948	1
Marker161139	1
Marker161150	1
Marker161215	1
Marker16128	1
Marker161323	1
Marker161348	1
Marker161370	1
Marker161481	1
Marker161530	1
Marker162212	1
Marker162472	1
Marker162542	1
Marker162926	1
Marker162951	1
Marker163180	1
Marker163194	1
Marker163744	1
Marker163812	1
Marker163839	1
Marker163988	1
Marker164024	1
Marker164067	1
Marker164502	1
Marker164508	1
Marker164538	1
Marker164626	1
Marker164888	1
Marker165039	1
Marker165259	1
Marker165341	1
Marker165498	1
Marker165560	1
Marker166136	1
Marker166513	1
Marker166537	1
Marker166695	1
Marker16682	1
Marker166841	1
Marker166915	1
Marker167062	1
Marker167539	1
Marker167898	1
Marker168079	1
Marker168149	1
Marker168491	1
Marker168705	1
Marker168879	1
Marker169082	1
Marker169272	1
Marker169311	1
Marker169472	1
Marker169482	1
Marker169614	1
Marker169881	1
Marker170034	1
Marker170117	1
Marker170227	1
Marker170314	1
Marker170353	1
Marker170366	1
Marker170669	1
Marker170966	1
Marker170995	1
Marker171771	1
Marker171785	1
Marker17213	1
Marker17217	1
Marker172208	1
Marker172432	1
Marker172505	1
Marker172567	1
Marker172606	1
Marker172701	1
Marker172728	1
Marker172834	1
Marker173198	1
Marker173432	1
Marker173972	1
Marker174065	1
Marker174119	1
Marker174122	1
Marker18463	1
Marker20036	1
Marker20764	1
Marker21179	1
Marker21375	1
Marker21402	1
Marker21627	1
Marker22013	1
Marker23116	1
Marker23386	1
Marker24155	1
Marker25440	1
Marker26425	1
Marker27293	1
Marker27579	1
Marker27587	1
Marker27776	1
Marker27842	1
Marker27866	1
Marker27879	1
Marker28122	1
Marker28179	1
Marker28300	1
Marker28380	1
Marker28439	1
Marker28695	1
Marker28946	1
Marker29159	1
Marker30101	1
Marker30473	1
Marker30706	1
Marker30770	1
Marker31039	1
Marker31383	1
Marker31420	1
Marker31974	1
Marker32260	1
Marker32841	1
Marker32937	1
Marker33256	1
Marker33431	1
Marker33493	1
Marker33700	1
Marker33820	1
Marker33942	1
Marker34154	1
Marker34415	1
Marker34756	1
Marker34834	1
Marker34983	1
Marker35032	1
Marker35441	1
Marker35612	1
Marker35878	1
Marker35922	1
Marker36572	1
Marker36644	1
Marker36698	1
Marker37115	1
Marker37364	1
Marker37567	1
Marker37579	1
Marker37905	1
Marker37981	1
Marker38568	1
Marker38743	1
Marker38911	1
Marker39027	1
Marker39264	1
Marker39488	1
Marker39513	1
Marker39622	1
Marker39657	1
Marker40016	1
Marker40811	1
Marker40819	1
Marker41032	1
Marker41065	1
Marker41264	1
Marker41288	1
Marker41641	1
Marker41917	1
Marker42025	1
Marker42489	1
Marker42544	1
Marker42545	1
Marker42569	1
Marker42578	1
Marker42716	1
Marker42798	1
Marker42844	1
Marker42863	1
Marker43043	1
Marker43282	1
Marker43342	1
Marker43356	1
Marker43473	1
Marker43697	1
Marker43808	1
Marker44005	1
Marker44115	1
Marker44126	1
Marker44181	1
Marker44449	1
Marker44672	1
Marker44708	1
Marker44802	1
Marker44901	1
Marker44999	1
Marker45073	1
Marker45844	1
Marker46271	1
Marker46437	1
Marker46565	1
Marker46574	1
Marker46667	1
Marker46694	1
Marker46799	1
Marker46936	1
Marker47033	1
Marker47292	1
Marker47382	1
Marker47411	1
Marker47650	1
Marker47652	1
Marker47693	1
Marker47699	1
Marker47798	1
Marker47937	1
Marker48063	1
Marker48115	1
Marker48237	1
Marker48244	1
Marker48256	1
Marker48300	1
Marker48346	1
Marker48560	1
Marker48637	1
Marker48727	1
Marker48765	1
Marker48779	1
Marker48783	1
Marker48795	1
Marker48813	1
Marker48970	1
Marker49035	1
Marker49140	1
Marker49141	1
Marker49199	1
Marker49529	1
Marker49602	1
Marker49625	1
Marker49650	1
Marker49898	1
Marker49908	1
Marker50115	1
Marker50224	1
Marker50251	1
Marker50323	1
Marker50390	1
Marker50427	1
Marker50532	1
Marker50614	1
Marker50716	1
Marker50745	1
Marker50746	1
Marker50859	1
Marker51003	1
Marker51098	1
Marker51243	1
Marker51252	1
Marker51558	1
Marker51806	1
Marker51938	1
Marker52001	1
Marker52093	1
Marker52258	1
Marker52467	1
Marker52512	1
Marker53077	1
Marker53079	1
Marker53091	1
Marker53097	1
Marker53107	1
Marker53121	1
Marker53599	1
Marker53720	1
Marker53751	1
Marker53957	1
Marker54050	1
Marker54120	1
Marker54235	1
Marker54304	1
Marker54325	1
Marker54717	1
Marker54925	1
Marker54928	1
Marker55182	1
Marker55385	1
Marker55575	1
Marker55650	1
Marker55933	1
Marker55996	1
Marker56128	1
Marker56136	1
Marker56198	1
Marker56267	1
Marker56389	1
Marker56731	1
Marker56881	1
Marker56904	1
Marker56914	1
Marker56986	1
Marker57118	1
Marker57155	1
Marker57242	1
Marker57540	1
Marker57660	1
Marker57712	1
Marker57954	1
Marker58030	1
Marker58053	1
Marker58080	1
Marker58214	1
Marker58233	1
Marker58236	1
Marker58355	1
Marker58454	1
Marker58653	1
Marker58711	1
Marker58802	1
Marker58935	1
Marker59017	1
Marker59063	1
Marker59249	1
Marker59263	1
Marker59291	1
Marker59354	1
Marker59429	1
Marker59469	1
Marker59576	1
Marker59688	1
Marker59699	1
Marker59728	1
Marker59891	1
Marker59928	1
Marker60023	1
Marker60129	1
Marker60167	1
Marker60186	1
Marker60194	1
Marker60264	1
Marker60279	1
Marker60315	1
Marker60442	1
Marker60845	1
Marker61144	1
Marker61291	1
Marker61364	1
Marker61400	1
Marker61442	1
Marker61493	1
Marker61968	1
Marker62404	1
Marker62407	1
Marker62438	1
Marker62529	1
Marker62658	1
Marker62675	1
Marker62749	1
Marker62802	1
Marker62847	1
Marker62851	1
Marker62963	1
Marker63076	1
Marker63169	1
Marker63264	1
Marker63412	1
Marker63707	1
Marker64172	1
Marker64252	1
Marker64403	1
Marker64511	1
Marker64559	1
Marker64566	1
Marker64684	1
Marker64967	1
Marker64979	1
Marker65127	1
Marker65165	1
Marker65205	1
Marker65235	1
Marker65386	1
Marker65618	1
Marker65647	1
Marker65719	1
Marker65749	1
Marker65764	1
Marker65766	1
Marker65769	1
Marker66039	1
Marker66075	1
Marker66086	1
Marker66096	1
Marker66170	1
Marker66318	1
Marker66850	1
Marker66896	1
Marker66957	1
Marker66982	1
Marker67054	1
Marker67147	1
Marker67198	1
Marker67205	1
Marker67471	1
Marker67840	1
Marker68138	1
Marker68180	1
Marker68315	1
Marker68468	1
Marker68486	1
Marker68564	1
Marker68639	1
Marker68654	1
Marker68693	1
Marker68721	1
Marker68802	1
Marker68864	1
Marker69092	1
Marker69152	1
Marker69210	1
Marker69222	1
Marker69226	1
Marker69332	1
Marker69429	1
Marker69826	1
Marker70252	1
Marker70476	1
Marker70523	1
Marker70596	1
Marker70616	1
Marker70862	1
Marker70906	1
Marker71231	1
Marker71385	1
Marker71392	1
Marker71448	1
Marker71969	1
Marker72156	1
Marker72285	1
Marker72386	1
Marker72507	1
Marker72519	1
Marker72529	1
Marker72629	1
Marker72768	1
Marker72963	1
Marker73036	1
Marker73046	1
Marker73154	1
Marker73211	1
Marker73426	1
Marker73519	1
Marker73852	1
Marker74038	1
Marker74148	1
Marker74260	1
Marker74299	1
Marker74584	1
Marker74589	1
Marker74703	1
Marker74716	1
Marker74734	1
Marker74778	1
Marker74837	1
Marker74920	1
Marker74940	1
Marker75086	1
Marker75124	1
Marker75158	1
Marker75286	1
Marker75338	1
Marker75442	1
Marker75517	1
Marker75582	1
Marker75613	1
Marker75661	1
Marker75675	1
Marker75710	1
Marker75722	1
Marker75770	1
Marker75968	1
Marker76010	1
Marker76017	1
Marker76105	1
Marker76159	1
Marker76365	1
Marker76384	1
Marker76430	1
Marker76779	1
Marker76827	1
Marker76899	1
Marker76965	1
Marker77246	1
Marker77483	1
Marker77586	1
Marker77651	1
Marker77866	1
Marker77992	1
Marker78022	1
Marker78038	1
Marker78052	1
Marker78091	1
Marker78251	1
Marker78266	1
Marker78332	1
Marker78348	1
Marker78487	1
Marker78650	1
Marker78676	1
Marker78999	1
Marker79103	1
Marker79209	1
Marker79266	1
Marker79276	1
Marker79394	1
Marker79637	1
Marker79641	1
Marker79731	1
Marker79734	1
Marker79950	1
Marker79959	1
Marker79972	1
Marker79995	1
Marker80011	1
Marker80185	1
Marker80293	1
Marker80501	1
Marker80534	1
Marker80745	1
Marker80903	1
Marker81103	1
Marker81344	1
Marker81434	1
Marker81488	1
Marker81517	1
Marker81728	1
Marker81841	1
Marker81950	1
Marker81956	1
Marker81973	1
Marker82185	1
Marker82370	1
Marker82849	1
Marker83300	1
Marker83459	1
Marker83790	1
Marker83872	1
Marker83955	1
Marker84611	1
Marker84990	1
Marker85056	1
Marker86000	1
Marker86199	1
Marker86235	1
Marker86315	1
Marker86618	1
Marker86678	1
Marker86922	1
Marker87267	1
Marker87321	1
Marker87385	1
Marker87667	1
Marker87684	1
Marker87732	1
Marker88691	1
Marker88695	1
Marker88836	1
Marker88924	1
Marker88980	1
Marker89062	1
Marker89242	1
Marker89402	1
Marker89692	1
Marker89910	1
Marker90236	1
Marker90249	1
Marker90473	1
Marker90487	1
Marker90573	1
Marker90635	1
Marker90770	1
Marker91202	1
Marker91225	1
Marker91316	1
Marker91467	1
Marker91512	1
Marker91651	1
Marker91833	1
Marker92628	1
Marker92692	1
Marker92981	1
Marker93498	1
Marker93510	1
Marker93739	1
Marker93843	1
Marker93868	1
Marker94539	1
Marker94625	1
Marker94653	1
Marker94804	1
Marker94862	1
Marker95171	1
Marker95737	1
Marker95817	1
Marker96119	1
Marker96225	1
Marker96638	1
Marker96815	1
Marker97019	1
Marker97449	1
Marker97640	1
Marker97812	1
Marker98619	1
Marker98702	1
Marker98959	1
Marker99029	1
Marker99090	1
Marker99165	1
Marker99173	1
Marker99356	1
Marker99380	1
