# Supplementary material for: Cloning and Characterization of TaTGW-7A Gene Associated with Grain Weight in Wheat via SLAF-seq-BSA
Source: Front Plant Sci. 2016 Dec 20;7:1902. doi: 10.3389/fpls.2016.01902 (PMC5167734; doi:10.3389/fpls.2016.01902)
Supplement: TABLE S5 — All polymorphic SLAF with detal_index. [file Data_Sheet_2.zip › Table 9.XLSX]

## Sheet: COG
Table S9 genes predicted to associate with grain development				(COG database)
#Gene name	Protein name in COG	E_value	Identity	Score	Organism	COG id	COG class defination	Function code	Functional categories	Function class defination
Traes_7AS_A21A0DB5B.1	YDR244w	5e-37	84/257(32.68)	142	Sce	COG0457	FOG: TPR repeat	[R]	POORLY CHARACTERIZED	General function prediction only
Traes_7AS_A9EA9F17B.1	SPAC2F3.13c_2	1e-33	64/170(37.65)	120	Spo	COG0526	Thiol-disulfide isomerase and thioredoxins	[OC]	--	--
Traes_7AS_378A12AA9.1	mll9388	1e-111	186/413(45.04)	344	Mlo	COG5441	Uncharacterized conserved protein	[S]	POORLY CHARACTERIZED	Function unknown
Traes_7AS_FCA03D0CB.1	YGL205w	2e-58	166/527(31.50)	208	Sce	COG1960	Acyl-CoA dehydrogenases	[I]	METABOLISM	Lipid transport and metabolism

## Sheet: GO
Table S9 genes predicted to associate with grain development(GO database)
#Gene name	GO
Traes_7AS_0AF1A4BC6.1	GO:0005242	GO:0005634	GO:0009409	GO:0009414	GO:0009506	GO:0009536	GO:0009737	GO:0009753	GO:0010200	GO:0015271	GO:0016021	GO:0030551	GO:0034765	GO:0042391	GO:0042802	GO:0050832	GO:0071805
Traes_7AS_572FECBF1.1	GO:0005488	GO:0005634	GO:0009536	GO:0016023
Traes_7AS_8B6443B0B.1	GO:0005739	GO:0015232	GO:0015886	GO:0016020	GO:0016023	GO:0017004	GO:0032940
Traes_7AS_A21A0DB5B.1	GO:0005052	GO:0005221	GO:0005634	GO:0005778	GO:0005829	GO:0006625	GO:0006635	GO:0006869	GO:0006891	GO:0009733	GO:0010351	GO:0016558	GO:0017071	GO:0017137	GO:0040008	GO:0043949	GO:0044182	GO:0045055	GO:0048471	GO:0048519	GO:0051262	GO:0051286	GO:0051461	GO:0070013
Traes_7AS_A9EA9F17B.1	GO:0000280	GO:0000910	GO:0000911	GO:0004812	GO:0005515	GO:0005524	GO:0005634	GO:0005737	GO:0005813	GO:0006342	GO:0007000	GO:0009792	GO:0016572	GO:0018991	GO:0030496	GO:0035046	GO:0040002	GO:0040011	GO:0040035	GO:0043622	GO:0045454	GO:0046785	GO:0048477	GO:0048487	GO:0050794	GO:0051211	GO:0051567
Traes_7AS_378A12AA9.1	GO:0003824	GO:0005488	GO:0008152	GO:0009507
Traes_7AS_DBF833006.1	GO:0000502	GO:0006974	GO:0007049	GO:0019222	GO:0032501	GO:0032502	GO:0044267	GO:0044424	GO:0050794	GO:0090304
Traes_7AS_FCA03D0CB.1	GO:0001676	GO:0003995	GO:0003997	GO:0005515	GO:0005634	GO:0005777	GO:0006635	GO:0006952	GO:0009514	GO:0009620	GO:0009735	GO:0016043	GO:0032501	GO:0033559	GO:0042221	GO:0043161	GO:0043248	GO:0044763	GO:0048767	GO:0050660	GO:0050794	GO:0051788	GO:0055088	GO:0072330

## Sheet: KEGG
Table S9 genes predicted to associate with grain development(KEGG database)
#Gene_id	KO|e_value|Database_Genes|Anno
Traes_7AS_A21A0DB5B.1	K13342|0.0|osa:4345945|Os08g0500100
Traes_7AS_378A12AA9.1	K01609|0.0|Os04g0467700|Similar to Indole-3-glycerol phosphate synthase
Traes_7AS_DBF833006.1	K06699|0.0|zma:100383447|hypothetical protein LOC100383447
Traes_7AS_FCA03D0CB.1	K00232|0.0|vvi:100255430|hypothetical protein LOC100255430
